# Supplementary material for: Spectral Entropy Monitoring Accelerates the Emergence from Sevoflurane Anesthesia in Thoracic Surgery: A Randomized Controlled Trial
Source: J Clin Med. 2022 Mar 15;11(6):1631. doi: 10.3390/jcm11061631 (PMC8948899; doi:10.3390/jcm11061631)
Supplement: Supplementary file 1 [file jcm-11-01631-s001.zip]

Archive with 1 entries (1 files):
- jcm-1612255-supplementary.pdf
